# Supplementary material for: Specifying cross-system collaboration strategies for implementation: a multi-site qualitative study with child welfare and behavioral health organizations
Source: Implement Sci. 2024 Feb 12;19:13. doi: 10.1186/s13012-024-01335-1 (PMC10863233; doi:10.1186/s13012-024-01335-1)
Supplement: Supplementary file 3 — Additional file 3. Strategy specification grid view. [file 13012_2024_1335_MOESM3_ESM.xlsx]

## Sheet: Sheet1
FUNCTION	Staff the program			Promote access		Align Case Plans
LABEL	Contract out for expertise	Joint supervision	Co-Locate	Establish referral protocols	Expedited Access Agreements	Shared decision making meetings	Data sharing/reporting
ACTOR	Agency leaders, Procurement Professionals, Human Resource Professionals	Supervisors ,Front-Line Workers, Agency leaders	Agency leaders, Human Resource Professionals	Agency leaders, Supervisors, Front-Line Workers	Agency leaders, Procurement Professionals	Front-Line Workers, Supervisors	Front-Line Workers
ACTION	Outsource a staff role needed to implement a particular program/model to another organization. This entails an agreement that the staff person in this position is employed by another organization for purposes of supporting the EBP/program in the focal organization.	Supervision for a staff person is delivered by individuals from more than one organization. This supervision might be delivered at the same time or separately; specific types of supervision might be split across organizational supervisors.	Staff from a partner organization are work within another organization and provided the same organizational resources/supports as other employees (e.g. desk, building access) to facilitate intentional interaction, and communication within and across organizations. Co-location is considered the foundation that helps move toward more seemless coordination and integration.	Develop and carry out procedures for referring clients for services at another external organization. There may or may not be a formal written agreement between the two organizations.	An explicit and formal agreement between two organizations to provide services to one anothers' clients to implement a new model/program in a particular way, for a specified price/term, and/or other conditions.	Joint meetings of all caseworkers, clinicians, staff, peer specialists, family members, and family supporters to discuss the case goals, progress, and plans for a family consistent with a new program/model. These meetings are intended to set objectives, and align services and supports for a family.	Exchanging information about client case plans, service needs, progress, and completion to implement the new model. This can take multiple forms including formal reports shared regularly with partners, inputting data and using a shared data system intended for sharing case files, or more ad-hoc information sharing about cases.
PROJECT SPECIFIC APPLICATION(s)	Child welfare agencies outsource the family peer mentor position to their behavioral health partner. The behavioral health organization is the employer of the family peer mentor [although responsibility for hiring/supervision/administration of the family peer mentor position is shared by both the child welfare and behavioral health partners].	The family peer mentor is supervised by both the child welfare agency supervisor and the behavioral health supervisor. The child welfare supervisor typically offers day-to-day superivision on child welfare case work whereas the behavioral health provider delivers specialized peer support supervision. The Behavioral health supervisor might also be designated with administrative supervision if the …	A FPM employed by a BH organization physically works in the child welfare agency and is treated the same as an employee of the child welfare organization. The family peer mentor has their own designated space and equipment near their caseworker, access to data and information sytems to support close working relationships with their caseworker partner.	Child welfare agency representative and behavioral health organization representative determine the critiera for referring parents for treatment based on the services offered and the types of clients who benefit most from those services; information about parent/case to be shared by the child welfare worker, the behavioral health point of contact who should receive the referral/information, and p…	A contract or MOU between the child welfare agency and behavioral health partner, that the behavioral health organization will deliver treatment to Ohio START participants within a recommended timeline, and in a collaborative way with the child welfare agency. [the foral part of this is important - the informal agreements can fall apart as staff and circumstances change; having it written down so…	Behavioral health clinicians join family team meetings held by the child welfare caseworker to discuss and align case plans. [shared decision making meeting = family team meetings]	Child welfare workers send information about the concerns that motivated the initial referral, any screening, previous child welfare history, or other case details that could affect services to the behavioral health clinicians at the time of initial referral, and throughout the life of the case. The behavioral health provider provides weekly written reports on client attendance at treatment sessi…
TARGET	Hiring restrictions; Limited funding; staff recruitment/retention	Staff retention; Staff capacity	Service coordination	Referral sharing; Referral acceptance	Referral acceptance; Compatibility with client needs	Service coordination; Family engagement	Service coordination
MECHANISM	Organizations contract out for specialized staff, which secures the needed staff capacity/personnel to deliver the new program. In some instances, contracting out allows for great flexibility in hiring and qualifications, and brings in expertise around hiring and supporting this specialized position; this can lead to securing and retaining a qualified candidate who can implement the model with st…	Clinical, educational, and administrative supervision delivered by supervisors in more than one system improves staff skill/capacity to implement an intervention which could lead to strong fidelity. Joint supervision also builds a team and supportive system for your staff - this promotes trust and role clarity which could help reduce staff turnover/improve staff retention, prevent discontinuation…	Co-locating staff from other organizations brings partnering staff together in closer proximity to stimulate strong interactions and communication so they can build trust and a strong working relationship. Stronger dyadic relationships leads to alignment of information and intervention delivery (fidelity for families).	Developing referral protocols provides a clear workflow for front-line workers making and accepting referrals that can improve the likelihood of treatment delivery (fidelity), and expedite service access (timeliness).	improves the speed that referrals are accepted so that treatment can be delviered consistent with the model (fidelity). [Speed - capitalizes on a moment when the client is ready; meets need; establishes a commitment and willingness to meet needs of high risk population; benefits clients and BH agency because it helps them bring in new clients who are likely to come in and continue services (reduc…	Shared decision-making meetings align child welfare case worker and behavioral health clinician knowledge of a case to improve coordination of treatment. Having case workers, clinicians, and family members together facilitates information sharing, a shared understanding of the situation, and sets clear expectations. These conditions are intended to improve the quality of decisions about services …	This strategy aligns case worker and clinician knowledge of a case. Sharing information should trigger a response by both child welfare and behavioral health providers to adjust services rapidly based on evolving family needs so that the family can remain intact. Good information shared regularly is anticipated to lead to better, and more coordinated services for families.
MECHANISM (abridged)	Improve flexibility; Access specialized resources/expertise	Create supportive environment; Clarify roles; Build skill	Bring workers closer; Stimulate interactions and communication	Clarify workflows	Clarify workflows and timing	Information sharing; generate shared expectations	Information sharing
JUSTIFICATION	Program Staffing - secure expertise in hiring and supporting a specialized job role; circumvent lengthy or strict hiring practices within the focal agency that would prevent timely hiring, or hiring of a candidate with desired qualifications; provide greater long term flexibility in positions (focal agency does not need to commit long term to a model-specific position, or employee) for the focal …	Program staffing - Build a staff members' skill in multiple domains of practice, build trust among staff in multple systems, promote staffing stability, and support staff so they can serve children and families.	Alignment of Program staffing and team building. Bringing individuals into closer proximity with one another enhances access to partners, and stimulates interactions among them. This teamwork/collaboration should lead to alignmnet of case plans and treatment approaches for families.	Protocols reflect a solidified and share understanding of about how two organizations will work together on a case to share and receive referrals. This shared understanding is expected to ensure that referral is successful and is timely.	Agree on how two organizations will work together on a case: Enhance timeliness/efficiency of treatment delivery.	Align case worker and clinician knowledge of a case to improve coordination of treatment	Align case worker and clinician knowledge of a case to improve coordination of treatment - really about adjusting services based on evolving family needs. This can happen very rapidly which is why it needs to happen real time.
CONSIDERATIONS	Engage HR professionals in conversation, develop a specific job description, use hiring manual for model; important to get this one right because of potential harms to FPM, families, reputation of program in community (put all this stuff in the contract! more details about hiring, job description - these could be attachements to the contract; do the work up front so that you can directly manage l…	Role clarification - making sure both supervisors understand the role of the family peer mentor; develop a formal written joint supervision plan; strong relationships between supervisors based on trust and strong communication; supervisors' familiarity with the roles and skills of the partner agency; alignment of organizational, system, and licencising requirements for supervision	Physical space - co-located staff should be located in close proximity with the staff they are expected to collaborate with (ie, same building, same floor, same time); co-located staff should be treated equally with other staff (potentially to avoid power differentials and promote strong collaboration). Physcial space and close proximity are critical but not sufficient for strong alignment; must …	Protocols should ideally include procedures for closing the feedback loop after a referral (making sure that there is follow-through after referral, and the original referrer is aware that the referral was accepted); Identified point of contact at organization who is designated for START cases who handles additional follow up and communciation. Real time data on service availability could facilit…	Dedicated START case manager to handle the incoming referrals	Asking family about who they would like to be there to support them; shifts power for decision making - if there are folks there who don't believe in that shared power can be problematic; BH and CW need to have a shared understanding of what the others do (and family); having a strong foundation of this shared understanding can influence the success of FTMs/SDDMs. Partnership building has to happ…	Foundational understanding of one anothers' systems; leadership buy in and support for these changes are needed (necessary but not sufficient - like the bottom of the pyramid - not able to be sustained without it))
TEMPORALITY	Preparation,Implementation,Sustainment	Preparation,Implementation,Sustainment	Preparation,Implementation,Sustainment	Preparation,Implementation,Sustainment	Preparation,Implementation,Sustainment	Implementation,Sustainment	Implementation,Sustainment
DOSE	Planning - (what stuff goes into contract) Implementation/Sustainment - quarterly review of contract arrangement; regular renewal. Should not measure in terms of numbers of FPMs.	Joint supervision should happen at least monthly per certification standards. Support should be available at all times ("drive by" supervision). Likely to vary across organization	All the time	Developed at the beginning, revised and refined over time. Executed every time there is a client.	Developed at the beginning, revised and refined over time. Executed every time there is a client.	Every 90 days or whenever there is a crisis or significant change (e.g. reunification, case closure, new job, transitions in treatment, palcement change, prison sentence ending)	All the time
IMPLEMENTATION OUTCOME	Feasibility, Sustainability	Fidelity, Sustainability, Penetration	Fidelity	Fidelity	Fidelity, Appropriateness	Acceptability, Fidelity	Fidelity
SERVICE SYSTEM OUTCOMES				Timeliness	Timeliness, Engagement	Engagement
CLIENT OUTCOMES			Functioning
OTHER OUTCOMES	Speed of launch
